# Supplementary material for: Direct Visualization of Horizontal Gene Transfer by Transformation in Live Pneumococcal Cells Using Microfluidics
Source: Genes (Basel). 2020 Jun 20;11(6):675. doi: 10.3390/genes11060675 (PMC7350252; doi:10.3390/genes11060675)
Supplement: Supplementary file 1 [file genes-11-00675-s001.zip]

Archive with 5 entries (5 files):
- Supplementary Materials.pdf
- Video S1.avi
- Video S2.avi
- Video S3.avi
- Video S4.avi
